# Supplementary material for: How general practitioners understand and handle medically unexplained symptoms: a focus group study
Source: BMC Fam Pract. 2018 May 2;19:50. doi: 10.1186/s12875-018-0745-2 (PMC5932817; doi:10.1186/s12875-018-0745-2)
Supplement: Supplementary file 2 — The OPR reports. (ZIP 65 kb) [file 12875_2018_745_MOESM2_ESM.zip]

Archive with 3 entries (3 files):
- Cover letter round two.docx
- Cover letter.docx
- Cover_letter ORIGINAL.docx
